# Supplementary material for: Threonine Phosphorylation of an Electrochemical Peptide-Based Sensor to Achieve Improved Uranyl Ion Binding Affinity
Source: Biosensors (Basel). 2022 Nov 2;12(11):961. doi: 10.3390/bios12110961 (PMC9688285; doi:10.3390/bios12110961)
Supplement: Supplementary file 1 [file biosensors-12-00961-s001.zip]

Archive with 1 entries (1 files):
- biosensors-1803270-supplementary.pdf
